# Supplementary material for: Open-Ended Coaxial Probe Measurements of Complex Dielectric Permittivity in Diesel-Contaminated Soil during Bioremediation
Source: Sensors (Basel). 2020 Nov 22;20(22):6677. doi: 10.3390/s20226677 (PMC7700355; doi:10.3390/s20226677)
Supplement: Supplementary file 1 [file sensors-20-06677-s001.zip]

Archive with 2 entries (2 files):
- Raw_data_open_ended/Raw_Data.zip
- Raw_data_open_ended/Readme_OECC_Dataset_Vergnano.txt
