# Supplementary material for: Open-Ended Coaxial Probe Measurements of Complex Dielectric Permittivity in Diesel-Contaminated Soil during Bioremediation
Source: Sensors (Basel). 2020 Nov 22;20(22):6677. doi: 10.3390/s20226677 (PMC7700355; doi:10.3390/s20226677)
Supplement: Supplementary file 1 [file sensors-20-06677-s001.zip › Raw_data_open_ended/Readme_OECC_Dataset_Vergnano.txt]

This README file was written on 2020-06/07 by Andrea Vergnano

GENERAL INFORMATION

1. Title of Dataset: Open-Ended Coaxial Cable Measurements in Diesel-Contaminated soil during Bioremediation

2. Author Information
	A. Principal Investigator Contact Information
		Name: Andrea Vergnano		
		Institution: Politecnico di Torino	
		Address: Corso Duca degli Abruzzi 24
		Email: andrea.vergnano@polito.it

	B. Associate or Co-investigator Contact Information
		Name: Alberto Godio	
		Institution: Politecnico di Torino
		Address: Corso Duca degli Abruzzi 24
		Email: alberto.godio@polito.it


3. Date of data collection: 2019-09-27

4. Geographic location of data collection: DET laboratory, Politecnico di Torino, Italy

5. Information about funding sources that supported the collection of the data: This research is part of the project “Geophysical Methods to Monitor Soil Bioremediation”, funded by the Italian Ministry of Foreign Affairs and International Cooperation in the frame of the Executive Programme of Scientific and Technological Cooperation between the Republic of India and the Italian Republic for the years 2017–2019


SHARING/ACCESS INFORMATION

1. Licenses/restrictions placed on the data: This work is licensed under a Creative Commons Attribution 4.0 International License.

2. Links to publications that cite or use the data: https://doi.org/10.3390/app10010405, https://doi.org/10.3390/s20226677

3. Recommended citation for this dataset: Vergnano, A.; Raffa, C.M.; Chiampo, F.; Godio, A., Tobon, J., Vipiana, F. 2019. Open Ended Coaxial Cable Measurements on Microcosms during Bioremediation. Available on Zenodo, doi: 10.5281/zenodo.3902315


DATA & FILE OVERVIEW

1. Folder List: 
Raw Data = Contains raw data files from open ended coaxial cable measurements. Files are named CampX_Y where X is the name of the sample, Y is the replica number.

2. Are there multiple versions of the dataset? no


METHODOLOGICAL INFORMATION

1. Description of methods used for collection/generation of data: 
Complex dielectric permittivity was measured over a broad frequency range (200 MHz to 20 GHz) with Keysight 85070D dielectric probe kit connected to a network analyzer (Keysight N5227A). This technology measures separately the real and the imaginary component of complex dielectric permittivity, analyzing the reflection coefficient of an electromagnetic signal at the probe-sample interface. 

2. Methods for processing the data: 
The dataset contains raw data.

3. Instrument- or software-specific information needed to interpret the data: 
No intrument or software-specific information needed

4. Standards and calibration information, if appropriate: 
Instrument was calibrated in air and demineralized water, which have known dielectric properties, and in short circuit.

5. Environmental/experimental conditions: room temperature

6. Describe any quality-assurance procedures performed on the data: 10 replicas per sample were made, the standard deviation was checked in the peer-reviewer publication: .........

7. People involved with sample collection, processing, analysis and/or submission: 
Andrea Vergnano, Carla Maria Raffa, Alberto Godio, Fulvia Chiampo, Jorge Tobon, Francesca Vipiana


DATA-SPECIFIC INFORMATION FOR: [Raw_Data]

1. Number of variables: 3

2. Number of columns: 3, Number of rows: 37

3. Variable List: 
1st column is the frequency [Hz], 2nd the real permittivity (e') [-], the 3dr the imaginary permittivity (e'') [-]

4. Missing data codes: 
no missing data

5. Specialized formats or other abbreviations used: 
e' = real part of dielectric permittivity
e'' imaginary part of dielectric permittivity
